# Supplementary material for: Application of the Extracts of Uncaria tomentosa in Endodontics and Oral Medicine: Scoping Review
Source: J Clin Med. 2022 Aug 26;11(17):5024. doi: 10.3390/jcm11175024 (PMC9457483; doi:10.3390/jcm11175024)
Supplement: Supplementary file 1 [file jcm-11-05024-s001.zip]

Archive with 1 entries (1 files):
- jcm-1828832-supplementary.pdf
